# Supplementary material for: Nanocarriers Based on Gold Nanoparticles for Epigallocatechin Gallate Delivery in Cancer Cells
Source: Pharmaceutics. 2022 Feb 24;14(3):491. doi: 10.3390/pharmaceutics14030491 (PMC8951757; doi:10.3390/pharmaceutics14030491)
Supplement: Supplementary file 1 [file pharmaceutics-14-00491-s001.zip]

Archive with 1 entries (1 files):
- pharmaceutics-1561009-supplementary.pdf
